# Supplementary material for: U.S. Adolescent and Adult Women’s Experiences Accessing and Using Toilets in Schools, Workplaces, and Public Spaces: A Multi-Site Focus Group Study to Inform Future Research in Bladder Health
Source: Int J Environ Res Public Health. 2019 Sep 10;16(18):3338. doi: 10.3390/ijerph16183338 (PMC6765808; doi:10.3390/ijerph16183338)
Supplement: Supplementary file 1 [file ijerph-16-03338-s001.zip]

Archive with 1 entries (1 files):
- ijerph-539958-SI.pdf
